# Supplementary material for: Involvement of L polymerase and heat shock proteins in the biogenesis of viral circular RNAs derived from respiratory syncytial virus
Source: mBio. 2026 Feb 12;17(3):e03980-25. doi: 10.1128/mbio.03980-25 (PMC12977508; doi:10.1128/mbio.03980-25)
Supplement: Table S1 — Identified proteins. [file mbio.03980-25-s0003.xlsx]

## Sheet: Table S1 identified proteins
Table S1：identified proteins
Viral circRNA	Protein accession id	Protein description	Protein score	Protein cover percentage
rsv_circ_482	sp|Q15007|FL2D_HUMAN	Pre-mRNA-splicing regulator WTAP OS=Homo sapiens OX=9606 GN=WTAP PE=1 SV=2	1422	48.2
rsv_circ_482	sp|P04264|K2C1_HUMAN	Keratin, type II cytoskeletal 1 OS=Homo sapiens OX=9606 GN=KRT1 PE=1 SV=6	735	32.3
rsv_circ_482	sp|P35527|K1C9_HUMAN	Keratin, type I cytoskeletal 9 OS=Homo sapiens OX=9606 GN=KRT9 PE=1 SV=3	533	30.7
rsv_circ_482	sp|P13645|K1C10_HUMAN	Keratin, type I cytoskeletal 10 OS=Homo sapiens OX=9606 GN=KRT10 PE=1 SV=6	507	23.3
rsv_circ_482	sp|Q9BW19|KIFC1_HUMAN	Kinesin-like protein KIFC1 OS=Homo sapiens OX=9606 GN=KIFC1 PE=1 SV=2	334	7.3
rsv_circ_482	sp|P35908|K22E_HUMAN	Keratin, type II cytoskeletal 2 epidermal OS=Homo sapiens OX=9606 GN=KRT2 PE=1 SV=2	331	18.6
rsv_circ_482	sp|P60709|ACTB_HUMAN	Actin, cytoplasmic 1 OS=Homo sapiens OX=9606 GN=ACTB PE=1 SV=1	315	34.7
rsv_circ_482	sp|P02533|K1C14_HUMAN	Keratin, type I cytoskeletal 14 OS=Homo sapiens OX=9606 GN=KRT14 PE=1 SV=4	313	26.3
rsv_circ_482	sp|P11142|HSP7C_HUMAN	Heat shock cognate 71 kDa protein OS=Homo sapiens OX=9606 GN=HSPA8 PE=1 SV=1	281	9.8
rsv_circ_482	sp|P08779|K1C16_HUMAN	Keratin, type I cytoskeletal 16 OS=Homo sapiens OX=9606 GN=KRT16 PE=1 SV=4	279	19
rsv_circ_482	sp|P14618|KPYM_HUMAN	Pyruvate kinase PKM OS=Homo sapiens OX=9606 GN=PKM PE=1 SV=4	240	13.9
rsv_circ_482	sp|P06733|ENOA_HUMAN	Alpha-enolase OS=Homo sapiens OX=9606 GN=ENO1 PE=1 SV=2	218	18
rsv_circ_482	sp|P0DMV8|HS71A_HUMAN	Heat shock 70 kDa protein 1A OS=Homo sapiens OX=9606 GN=HSPA1A PE=1 SV=1	188	14.4
rsv_circ_482	sp|Q9BQE3|TBA1C_HUMAN	Tubulin alpha-1C chain OS=Homo sapiens OX=9606 GN=TUBA1C PE=1 SV=1	173	14.9
rsv_circ_482	sp|P06576|ATPB_HUMAN	ATP synthase subunit beta, mitochondrial OS=Homo sapiens OX=9606 GN=ATP5F1B PE=1 SV=3	167	8.5
rsv_circ_482	sp|P08670|VIME_HUMAN	Vimentin OS=Homo sapiens OX=9606 GN=VIM PE=1 SV=4	158	18.5
rsv_circ_482	sp|P13646|K1C13_HUMAN	Keratin, type I cytoskeletal 13 OS=Homo sapiens OX=9606 GN=KRT13 PE=1 SV=4	155	8.7
rsv_circ_482	sp|P34931|HS71L_HUMAN	Heat shock 70 kDa protein 1-like OS=Homo sapiens OX=9606 GN=HSPA1L PE=1 SV=2	152	8.1
rsv_circ_482	sp|P07437|TBB5_HUMAN	Tubulin beta chain OS=Homo sapiens OX=9606 GN=TUBB PE=1 SV=2	123	13.7
rsv_circ_482	sp|P17066|HSP76_HUMAN	Heat shock 70 kDa protein 6 OS=Homo sapiens OX=9606 GN=HSPA6 PE=1 SV=2	120	6.2
rsv_circ_482	sp|P62805|H4_HUMAN	Histone H4 OS=Homo sapiens OX=9606 GN=H4C1 PE=1 SV=2	112	29.1
rsv_circ_482	sp|P13647|K2C5_HUMAN	Keratin, type II cytoskeletal 5 OS=Homo sapiens OX=9606 GN=KRT5 PE=1 SV=3	101	7.5
rsv_circ_482	sp|P09104|ENOG_HUMAN	Gamma-enolase OS=Homo sapiens OX=9606 GN=ENO2 PE=1 SV=3	97	7.1
rsv_circ_482	sp|P25705|ATPA_HUMAN	ATP synthase subunit alpha, mitochondrial OS=Homo sapiens OX=9606 GN=ATP5F1A PE=1 SV=1	94	5.6
rsv_circ_482	sp|P31943|HNRH1_HUMAN	Heterogeneous nuclear ribonucleoprotein H OS=Homo sapiens OX=9606 GN=HNRNPH1 PE=1 SV=4	91	5.1
rsv_circ_482	sp|Q5VTE0|EF1A3_HUMAN	Putative elongation factor 1-alpha-like 3 OS=Homo sapiens OX=9606 GN=EEF1A1P5 PE=5 SV=1	90	7.6
rsv_circ_482	sp|A0A075B6P5|KV228_HUMAN	Immunoglobulin kappa variable 2-28 OS=Homo sapiens OX=9606 GN=IGKV2-28 PE=3 SV=1	87	10.8
rsv_circ_482	sp|P63104|1433Z_HUMAN	14-3-3 protein zeta/delta OS=Homo sapiens OX=9606 GN=YWHAZ PE=1 SV=1	87	9
rsv_circ_482	sp|Q562R1|ACTBL_HUMAN	Beta-actin-like protein 2 OS=Homo sapiens OX=9606 GN=ACTBL2 PE=1 SV=2	83	9
rsv_circ_482	sp|P04259|K2C6B_HUMAN	Keratin, type II cytoskeletal 6B OS=Homo sapiens OX=9606 GN=KRT6B PE=1 SV=5	80	3.9
rsv_circ_482	sp|Q5QNW6|H2B2F_HUMAN	Histone H2B type 2-F OS=Homo sapiens OX=9606 GN=H2BC18 PE=1 SV=3	76	19
rsv_circ_482	sp|Q9UJZ1|STML2_HUMAN	Stomatin-like protein 2, mitochondrial OS=Homo sapiens OX=9606 GN=STOML2 PE=1 SV=1	76	9.6
rsv_circ_482	sp|P13929|ENOB_HUMAN	Beta-enolase OS=Homo sapiens OX=9606 GN=ENO3 PE=1 SV=5	76	6.9
rsv_circ_482	sp|P62979|RS27A_HUMAN	Ubiquitin-40S ribosomal protein S27a OS=Homo sapiens OX=9606 GN=RPS27A PE=1 SV=2	75	24.4
rsv_circ_482	sp|P13639|EF2_HUMAN	Elongation factor 2 OS=Homo sapiens OX=9606 GN=EEF2 PE=1 SV=4	74	2.9
rsv_circ_482	sp|P02768|ALBU_HUMAN	Albumin OS=Homo sapiens OX=9606 GN=ALB PE=1 SV=2	71	4.9
rsv_circ_482	sp|Q2M2I5|K1C24_HUMAN	Keratin, type I cytoskeletal 24 OS=Homo sapiens OX=9606 GN=KRT24 PE=1 SV=1	69	5.3
rsv_circ_482	sp|Q7Z794|K2C1B_HUMAN	Keratin, type II cytoskeletal 1b OS=Homo sapiens OX=9606 GN=KRT77 PE=1 SV=3	66	4.2
rsv_circ_482	sp|P49411|EFTU_HUMAN	Elongation factor Tu, mitochondrial OS=Homo sapiens OX=9606 GN=TUFM PE=1 SV=2	63	6.9
rsv_circ_482	sp|P62753|RS6_HUMAN	40S ribosomal protein S6 OS=Homo sapiens OX=9606 GN=RPS6 PE=1 SV=1	62	9.2
rsv_circ_482	sp|P08238|HS90B_HUMAN	Heat shock protein HSP 90-beta OS=Homo sapiens OX=9606 GN=HSP90AB1 PE=1 SV=4	58	5.8
rsv_circ_482	sp|P07900|HS90A_HUMAN	Heat shock protein HSP 90-alpha OS=Homo sapiens OX=9606 GN=HSP90AA1 PE=1 SV=5	58	4.9
rsv_circ_482	sp|P0CG39|POTEJ_HUMAN	POTE ankyrin domain family member J OS=Homo sapiens OX=9606 GN=POTEJ PE=3 SV=1	58	2.3
rsv_circ_482	sp|P05141|ADT2_HUMAN	ADP/ATP translocase 2 OS=Homo sapiens OX=9606 GN=SLC25A5 PE=1 SV=7	56	16.8
rsv_circ_482	sp|P50914|RL14_HUMAN	60S ribosomal protein L14 OS=Homo sapiens OX=9606 GN=RPL14 PE=1 SV=4	56	5.6
rsv_circ_482	sp|Q12931|TRAP1_HUMAN	Heat shock protein 75 kDa, mitochondrial OS=Homo sapiens OX=9606 GN=TRAP1 PE=1 SV=3	56	2
rsv_circ_482	sp|Q99623|PHB2_HUMAN	Prohibitin-2 OS=Homo sapiens OX=9606 GN=PHB2 PE=1 SV=2	55	4.3
rsv_circ_482	sp|A6NMY6|AXA2L_HUMAN	Putative annexin A2-like protein OS=Homo sapiens OX=9606 GN=ANXA2P2 PE=5 SV=2	54	5.6
rsv_circ_482	sp|P18124|RL7_HUMAN	60S ribosomal protein L7 OS=Homo sapiens OX=9606 GN=RPL7 PE=1 SV=1	49	7.7
rsv_circ_482	sp|O95678|K2C75_HUMAN	Keratin, type II cytoskeletal 75 OS=Homo sapiens OX=9606 GN=KRT75 PE=1 SV=2	49	4.2
rsv_circ_482	sp|Q8TF72|SHRM3_HUMAN	Protein Shroom3 OS=Homo sapiens OX=9606 GN=SHROOM3 PE=1 SV=2	49	0.5
rsv_circ_482	sp|P35030|TRY3_HUMAN	Trypsin-3 OS=Homo sapiens OX=9606 GN=PRSS3 PE=1 SV=2	47	4.3
rsv_circ_482	sp|Q8N1A0|KT222_HUMAN	Keratin-like protein KRT222 OS=Homo sapiens OX=9606 GN=KRT222 PE=1 SV=1	46	8.5
rsv_circ_482	sp|A0A075B6R9|KVD24_HUMAN	Probable non-functional immunoglobulin kappa variable 2D-24 OS=Homo sapiens OX=9606 GN=IGKV2D-24 PE=1 SV=1	43	15
rsv_circ_482	sp|P12236|ADT3_HUMAN	ADP/ATP translocase 3 OS=Homo sapiens OX=9606 GN=SLC25A6 PE=1 SV=4	43	10.4
rsv_circ_482	sp|A0A075B6H7|KV37_HUMAN	Probable non-functional immunoglobulin kappa variable 3-7 OS=Homo sapiens OX=9606 GN=IGKV3-7 PE=1 SV=1	42	7.8
rsv_circ_482	sp|Q15365|PCBP1_HUMAN	Poly(rC)-binding protein 1 OS=Homo sapiens OX=9606 GN=PCBP1 PE=1 SV=2	42	3.7
rsv_circ_482	sp|P05783|K1C18_HUMAN	Keratin, type I cytoskeletal 18 OS=Homo sapiens OX=9606 GN=KRT18 PE=1 SV=2	41	7.7
rsv_circ_482	sp|Q92764|KRT35_HUMAN	Keratin, type I cuticular Ha5 OS=Homo sapiens OX=9606 GN=KRT35 PE=1 SV=5	41	5.9
rsv_circ_482	sp|O76014|KRT37_HUMAN	Keratin, type I cuticular Ha7 OS=Homo sapiens OX=9606 GN=KRT37 PE=1 SV=3	41	3.1
rsv_circ_482	sp|P39656|OST48_HUMAN	Dolichyl-diphosphooligosaccharide--protein glycosyltransferase 48 kDa subunit OS=Homo sapiens OX=9606 GN=DDOST PE=1 SV=4	41	2.4
rsv_circ_482	sp|Q3ZCM7|TBB8_HUMAN	Tubulin beta-8 chain OS=Homo sapiens OX=9606 GN=TUBB8 PE=1 SV=2	39	6.3
rsv_circ_482	sp|Q9H4B7|TBB1_HUMAN	Tubulin beta-1 chain OS=Homo sapiens OX=9606 GN=TUBB1 PE=1 SV=1	39	5.5
rsv_circ_482	sp|P30048|PRDX3_HUMAN	Thioredoxin-dependent peroxide reductase, mitochondrial OS=Homo sapiens OX=9606 GN=PRDX3 PE=1 SV=3	38	5.5
rsv_circ_482	sp|O00148|DX39A_HUMAN	ATP-dependent RNA helicase DDX39A OS=Homo sapiens OX=9606 GN=DDX39A PE=1 SV=2	38	2.3
rsv_circ_482	sp|Q5TEC6|H3PS2_HUMAN	Histone HIST2H3PS2 OS=Homo sapiens OX=9606 GN=H3-2 PE=1 SV=1	36	11.8
rsv_circ_482	sp|P35232|PHB_HUMAN	Prohibitin OS=Homo sapiens OX=9606 GN=PHB PE=1 SV=1	36	8.5
rsv_circ_482	sp|P0DOX5|IGG1_HUMAN	Immunoglobulin gamma-1 heavy chain OS=Homo sapiens OX=9606 PE=1 SV=2	36	3
rsv_circ_482	sp|Q99456|K1C12_HUMAN	Keratin, type I cytoskeletal 12 OS=Homo sapiens OX=9606 GN=KRT12 PE=1 SV=1	35	4.5
rsv_circ_482	sp|P04406|G3P_HUMAN	Glyceraldehyde-3-phosphate dehydrogenase OS=Homo sapiens OX=9606 GN=GAPDH PE=1 SV=3	35	4.2
rsv_circ_482	sp|P00450|CERU_HUMAN	Ceruloplasmin OS=Homo sapiens OX=9606 GN=CP PE=1 SV=1	34	1.8
rsv_circ_482	sp|P50990|TCPQ_HUMAN	T-complex protein 1 subunit theta OS=Homo sapiens OX=9606 GN=CCT8 PE=1 SV=4	33	4.9
rsv_circ_482	sp|P36578|RL4_HUMAN	60S ribosomal protein L4 OS=Homo sapiens OX=9606 GN=RPL4 PE=1 SV=5	33	2.8
rsv_circ_482	sp|A0A0J9YX35|HV64D_HUMAN	Immunoglobulin heavy variable 3-64D OS=Homo sapiens OX=9606 GN=IGHV3-64D PE=3 SV=1	32	9.4
rsv_circ_482	sp|Q8N9W5|DAAF3_HUMAN	Dynein assembly factor 3, axonemal OS=Homo sapiens OX=9606 GN=DNAAF3 PE=2 SV=4	32	1.1
rsv_circ_482	sp|Q0VF49|K2012_HUMAN	Uncharacterized protein KIAA2012 OS=Homo sapiens OX=9606 GN=KIAA2012 PE=2 SV=2	32	0.6
rsv_circ_482	sp|P23435|CBLN1_HUMAN	Cerebellin-1 OS=Homo sapiens OX=9606 GN=CBLN1 PE=1 SV=1	31	11.9
rsv_circ_482	sp|P27348|1433T_HUMAN	14-3-3 protein theta OS=Homo sapiens OX=9606 GN=YWHAQ PE=1 SV=1	31	6.5
rsv_circ_482	sp|P23246|SFPQ_HUMAN	Splicing factor, proline- and glutamine-rich OS=Homo sapiens OX=9606 GN=SFPQ PE=1 SV=2	31	4.5
rsv_circ_482	sp|Q9H3T2|SEM6C_HUMAN	Semaphorin-6C OS=Homo sapiens OX=9606 GN=SEMA6C PE=2 SV=4	30	1.2
rsv_circ_482	sp|P02810|PRPC_HUMAN	Salivary acidic proline-rich phosphoprotein 1/2 OS=Homo sapiens OX=9606 GN=PRH1 PE=1 SV=2	28	26.5
rsv_circ_482	sp|Q00325|MPCP_HUMAN	Phosphate carrier protein, mitochondrial OS=Homo sapiens OX=9606 GN=SLC25A3 PE=1 SV=2	28	8.3
rsv_circ_482	sp|Q8N3F9|G137C_HUMAN	Integral membrane protein GPR137C OS=Homo sapiens OX=9606 GN=GPR137C PE=2 SV=2	28	6.3
rsv_circ_482	sp|Q9BQ70|TCF25_HUMAN	Transcription factor 25 OS=Homo sapiens OX=9606 GN=TCF25 PE=1 SV=1	28	1.8
rsv_circ_482	sp|Q9Y566|SHAN1_HUMAN	SH3 and multiple ankyrin repeat domains protein 1 OS=Homo sapiens OX=9606 GN=SHANK1 PE=1 SV=2	28	1.7
rsv_circ_482	sp|Q9HCE0|EPG5_HUMAN	Ectopic P granules protein 5 homolog OS=Homo sapiens OX=9606 GN=EPG5 PE=1 SV=2	28	0.7
rsv_circ_482	sp|P61313|RL15_HUMAN	60S ribosomal protein L15 OS=Homo sapiens OX=9606 GN=RPL15 PE=1 SV=2	27	13.7
rsv_circ_482	sp|Q15366|PCBP2_HUMAN	Poly(rC)-binding protein 2 OS=Homo sapiens OX=9606 GN=PCBP2 PE=1 SV=1	27	6.6
rsv_circ_482	sp|O75191|XYLB_HUMAN	Xylulose kinase OS=Homo sapiens OX=9606 GN=XYLB PE=1 SV=3	27	2.4
rsv_circ_482	sp|P06312|KV401_HUMAN	Immunoglobulin kappa variable 4-1 OS=Homo sapiens OX=9606 GN=IGKV4-1 PE=1 SV=1	26	7.4
rsv_circ_482	sp|Q00839|HNRPU_HUMAN	Heterogeneous nuclear ribonucleoprotein U OS=Homo sapiens OX=9606 GN=HNRNPU PE=1 SV=6	26	2.1
rsv_circ_482	sp|Q96Q27|ASB2_HUMAN	Ankyrin repeat and SOCS box protein 2 OS=Homo sapiens OX=9606 GN=ASB2 PE=1 SV=1	26	2
rsv_circ_482	sp|Q96L21|RL10L_HUMAN	60S ribosomal protein L10-like OS=Homo sapiens OX=9606 GN=RPL10L PE=1 SV=3	25	3.7
rsv_circ_482	sp|P30101|PDIA3_HUMAN	Protein disulfide-isomerase A3 OS=Homo sapiens OX=9606 GN=PDIA3 PE=1 SV=4	25	2.2
rsv_circ_482	sp|Q9NY65|TBA8_HUMAN	Tubulin alpha-8 chain OS=Homo sapiens OX=9606 GN=TUBA8 PE=1 SV=1	24	14
rsv_circ_482	sp|P46781|RS9_HUMAN	40S ribosomal protein S9 OS=Homo sapiens OX=9606 GN=RPS9 PE=1 SV=3	24	4.6
rsv_circ_482	sp|Q5T6F2|UBAP2_HUMAN	Ubiquitin-associated protein 2 OS=Homo sapiens OX=9606 GN=UBAP2 PE=1 SV=1	24	0.8
rsv_circ_482	sp|Q8NHM4|TRY6_HUMAN	Putative trypsin-6 OS=Homo sapiens OX=9606 GN=PRSS3P2 PE=5 SV=2	23	8.1
rsv_circ_482	sp|P39023|RL3_HUMAN	60S ribosomal protein L3 OS=Homo sapiens OX=9606 GN=RPL3 PE=1 SV=2	23	6.7
rsv_circ_482	sp|P54886|P5CS_HUMAN	Delta-1-pyrroline-5-carboxylate synthase OS=Homo sapiens OX=9606 GN=ALDH18A1 PE=1 SV=2	23	2
rsv_circ_482	sp|Q9P273|TEN3_HUMAN	Teneurin-3 OS=Homo sapiens OX=9606 GN=TENM3 PE=2 SV=3	23	1.7
rsv_circ_482	sp|Q96LK0|CEP19_HUMAN	Centrosomal protein of 19 kDa OS=Homo sapiens OX=9606 GN=CEP19 PE=1 SV=2	22	9.2
rsv_circ_482	sp|Q92522|H1X_HUMAN	Histone H1.10 OS=Homo sapiens OX=9606 GN=H1-10 PE=1 SV=1	22	4.7
rsv_circ_482	sp|Q9BYB0|SHAN3_HUMAN	SH3 and multiple ankyrin repeat domains protein 3 OS=Homo sapiens OX=9606 GN=SHANK3 PE=1 SV=3	22	2.1
rsv_circ_482	sp|Q9UHT4|YG001_HUMAN	Putative uncharacterized protein PRO1854 OS=Homo sapiens OX=9606 GN=PRO1854 PE=5 SV=1	21	7.5
rsv_circ_482	sp|Q92804|RBP56_HUMAN	TATA-binding protein-associated factor 2N OS=Homo sapiens OX=9606 GN=TAF15 PE=1 SV=1	21	3.2
rsv_circ_482	sp|P35663|CYLC1_HUMAN	Cylicin-1 OS=Homo sapiens OX=9606 GN=CYLC1 PE=2 SV=2	21	2.2
rsv_circ_482	sp|Q96NH3|BROMI_HUMAN	Protein broad-minded OS=Homo sapiens OX=9606 GN=TBC1D32 PE=1 SV=4	21	1.9
rsv_circ_482	sp|Q9NZK5|ADA2_HUMAN	Adenosine deaminase 2 OS=Homo sapiens OX=9606 GN=ADA2 PE=1 SV=2	21	1.6
rsv_circ_482	sp|Q99665|I12R2_HUMAN	Interleukin-12 receptor subunit beta-2 OS=Homo sapiens OX=9606 GN=IL12RB2 PE=1 SV=1	21	1.5
rsv_circ_482	sp|Q9H8K7|PAAT_HUMAN	ATPase PAAT OS=Homo sapiens OX=9606 GN=PAAT PE=1 SV=2	21	1.1
rsv_circ_482	sp|O60229|KALRN_HUMAN	Kalirin OS=Homo sapiens OX=9606 GN=KALRN PE=1 SV=3	20	1.4
rsv_circ_482	sp|Q5JNZ5|RS26L_HUMAN	Putative 40S ribosomal protein S26-like 1 OS=Homo sapiens OX=9606 GN=RPS26P11 PE=5 SV=1	19	13
rsv_circ_482	sp|Q6UX71|PXDC2_HUMAN	Plexin domain-containing protein 2 OS=Homo sapiens OX=9606 GN=PLXDC2 PE=1 SV=1	19	4
rsv_circ_482	sp|Q3KNS1|PTHD3_HUMAN	Patched domain-containing protein 3 OS=Homo sapiens OX=9606 GN=PTCHD3 PE=1 SV=3	18	1.3
rsv_circ_482	sp|P36897|TGFR1_HUMAN	TGF-beta receptor type-1 OS=Homo sapiens OX=9606 GN=TGFBR1 PE=1 SV=1	17	2.2
rsv_circ_482	sp|O60437|PEPL_HUMAN	Periplakin OS=Homo sapiens OX=9606 GN=PPL PE=1 SV=4	17	1.7
rsv_circ_482	sp|Q8TC44|POC1B_HUMAN	POC1 centriolar protein homolog B OS=Homo sapiens OX=9606 GN=POC1B PE=1 SV=1	15	2.7
rsv_circ_482	sp|Q13424|SNTA1_HUMAN	Alpha-1-syntrophin OS=Homo sapiens OX=9606 GN=SNTA1 PE=1 SV=1	15	2.6
rsv_circ_969	sp|P04264|K2C1_HUMAN	Keratin, type II cytoskeletal 1 OS=Homo sapiens OX=9606 GN=KRT1 PE=1 SV=6	1226	35.9
rsv_circ_969	sp|P35527|K1C9_HUMAN	Keratin, type I cytoskeletal 9 OS=Homo sapiens OX=9606 GN=KRT9 PE=1 SV=3	805.5	17.5
rsv_circ_969	sp|P13645|K1C10_HUMAN	Keratin, type I cytoskeletal 10 OS=Homo sapiens OX=9606 GN=KRT10 PE=1 SV=6	672	25.7
rsv_circ_969	sp|P35908|K22E_HUMAN	Keratin, type II cytoskeletal 2 epidermal OS=Homo sapiens OX=9606 GN=KRT2 PE=1 SV=2	615	25.4
rsv_circ_969	sp|P08779|K1C16_HUMAN	Keratin, type I cytoskeletal 16 OS=Homo sapiens OX=9606 GN=KRT16 PE=1 SV=4	520	29.8
rsv_circ_969	sp|P02533|K1C14_HUMAN	Keratin, type I cytoskeletal 14 OS=Homo sapiens OX=9606 GN=KRT14 PE=1 SV=4	454	29.2
rsv_circ_969	sp|Q15007|FL2D_HUMAN	Pre-mRNA-splicing regulator WTAP OS=Homo sapiens OX=9606 GN=WTAP PE=1 SV=2	294	14.6
rsv_circ_969	sp|P07437|TBB5_HUMAN	Tubulin beta chain OS=Homo sapiens OX=9606 GN=TUBB PE=1 SV=2	270	19.4
rsv_circ_969	sp|Q04695|K1C17_HUMAN	Keratin, type I cytoskeletal 17 OS=Homo sapiens OX=9606 GN=KRT17 PE=1 SV=2	265	18.1
rsv_circ_969	sp|P68371|TBB4B_HUMAN	Tubulin beta-4B chain OS=Homo sapiens OX=9606 GN=TUBB4B PE=1 SV=1	209	16.6
rsv_circ_969	sp|P19012|K1C15_HUMAN	Keratin, type I cytoskeletal 15 OS=Homo sapiens OX=9606 GN=KRT15 PE=1 SV=3	194	8.6
rsv_circ_969	sp|Q9BQE3|TBA1C_HUMAN	Tubulin alpha-1C chain OS=Homo sapiens OX=9606 GN=TUBA1C PE=1 SV=1	190	14.5
rsv_circ_969	sp|Q9BVA1|TBB2B_HUMAN	Tubulin beta-2B chain OS=Homo sapiens OX=9606 GN=TUBB2B PE=1 SV=1	186	13.3
rsv_circ_969	sp|P13647|K2C5_HUMAN	Keratin, type II cytoskeletal 5 OS=Homo sapiens OX=9606 GN=KRT5 PE=1 SV=3	184	16.4
rsv_circ_969	sp|Q13509|TBB3_HUMAN	Tubulin beta-3 chain OS=Homo sapiens OX=9606 GN=TUBB3 PE=1 SV=2	175	13.8
rsv_circ_969	sp|P13646|K1C13_HUMAN	Keratin, type I cytoskeletal 13 OS=Homo sapiens OX=9606 GN=KRT13 PE=1 SV=4	172	7
rsv_circ_969	sp|P60709|ACTB_HUMAN	Actin, cytoplasmic 1 OS=Homo sapiens OX=9606 GN=ACTB PE=1 SV=1	154	16.8
rsv_circ_969	sp|P04259|K2C6B_HUMAN	Keratin, type II cytoskeletal 6B OS=Homo sapiens OX=9606 GN=KRT6B PE=1 SV=5	148	9.2
rsv_circ_969	sp|P31942|HNRH3_HUMAN	Heterogeneous nuclear ribonucleoprotein H3 OS=Homo sapiens OX=9606 GN=HNRNPH3 PE=1 SV=2	134	12.1
rsv_circ_969	sp|P02538|K2C6A_HUMAN	Keratin, type II cytoskeletal 6A OS=Homo sapiens OX=9606 GN=KRT6A PE=1 SV=3	122	11
rsv_circ_969	sp|P31943|HNRH1_HUMAN	Heterogeneous nuclear ribonucleoprotein H OS=Homo sapiens OX=9606 GN=HNRNPH1 PE=1 SV=4	118	11.6
rsv_circ_969	sp|P35900|K1C20_HUMAN	Keratin, type I cytoskeletal 20 OS=Homo sapiens OX=9606 GN=KRT20 PE=1 SV=1	107	7.8
rsv_circ_969	sp|Q07666|KHDR1_HUMAN	KH domain-containing, RNA-binding, signal transduction-associated protein 1 OS=Homo sapiens OX=9606 GN=KHDRBS1 PE=1 SV=1	102	15.3
rsv_circ_969	sp|P0DOX5|IGG1_HUMAN	Immunoglobulin gamma-1 heavy chain OS=Homo sapiens OX=9606 PE=1 SV=2	82	4.2
rsv_circ_969	sp|Q562R1|ACTBL_HUMAN	Beta-actin-like protein 2 OS=Homo sapiens OX=9606 GN=ACTBL2 PE=1 SV=2	81	11.2
rsv_circ_969	sp|Q5XKE5|K2C79_HUMAN	Keratin, type II cytoskeletal 79 OS=Homo sapiens OX=9606 GN=KRT79 PE=1 SV=2	80	7.5
rsv_circ_969	sp|P12035|K2C3_HUMAN	Keratin, type II cytoskeletal 3 OS=Homo sapiens OX=9606 GN=KRT3 PE=1 SV=3	76	5.9
rsv_circ_969	sp|P62805|H4_HUMAN	Histone H4 OS=Homo sapiens OX=9606 GN=H4C1 PE=1 SV=2	74	31.1
rsv_circ_969	sp|Q7Z794|K2C1B_HUMAN	Keratin, type II cytoskeletal 1b OS=Homo sapiens OX=9606 GN=KRT77 PE=1 SV=3	73	7.3
rsv_circ_969	sp|P25705|ATPA_HUMAN	ATP synthase subunit alpha, mitochondrial OS=Homo sapiens OX=9606 GN=ATP5F1A PE=1 SV=1	73	6.5
rsv_circ_969	sp|O95678|K2C75_HUMAN	Keratin, type II cytoskeletal 75 OS=Homo sapiens OX=9606 GN=KRT75 PE=1 SV=2	66	5.3
rsv_circ_969	sp|Q5BKZ1|ZN326_HUMAN	DBIRD complex subunit ZNF326 OS=Homo sapiens OX=9606 GN=ZNF326 PE=1 SV=2	66	3.8
rsv_circ_969	sp|Q99456|K1C12_HUMAN	Keratin, type I cytoskeletal 12 OS=Homo sapiens OX=9606 GN=KRT12 PE=1 SV=1	63	4.3
rsv_circ_969	sp|P05141|ADT2_HUMAN	ADP/ATP translocase 2 OS=Homo sapiens OX=9606 GN=SLC25A5 PE=1 SV=7	61	7
rsv_circ_969	sp|Q2M2I5|K1C24_HUMAN	Keratin, type I cytoskeletal 24 OS=Homo sapiens OX=9606 GN=KRT24 PE=1 SV=1	60	5.7
rsv_circ_969	sp|P62979|RS27A_HUMAN	Ubiquitin-40S ribosomal protein S27a OS=Homo sapiens OX=9606 GN=RPS27A PE=1 SV=2	55	24.4
rsv_circ_969	sp|P01024|CO3_HUMAN	Complement C3 OS=Homo sapiens OX=9606 GN=C3 PE=1 SV=2	54	2.6
rsv_circ_969	sp|P02768|ALBU_HUMAN	Albumin OS=Homo sapiens OX=9606 GN=ALB PE=1 SV=2	53	3.6
rsv_circ_969	sp|P35030|TRY3_HUMAN	Trypsin-3 OS=Homo sapiens OX=9606 GN=PRSS3 PE=1 SV=2	51	4.3
rsv_circ_969	sp|Q5QNW6|H2B2F_HUMAN	Histone H2B type 2-F OS=Homo sapiens OX=9606 GN=H2BC18 PE=1 SV=3	50	19
rsv_circ_969	sp|Q7Z3Y8|K1C27_HUMAN	Keratin, type I cytoskeletal 27 OS=Homo sapiens OX=9606 GN=KRT27 PE=1 SV=2	49	3.9
rsv_circ_969	sp|Q14240|IF4A2_HUMAN	Eukaryotic initiation factor 4A-II OS=Homo sapiens OX=9606 GN=EIF4A2 PE=1 SV=2	49	2.5
rsv_circ_969	sp|P57088|TMM33_HUMAN	Transmembrane protein 33 OS=Homo sapiens OX=9606 GN=TMEM33 PE=1 SV=2	46	17.4
rsv_circ_969	sp|P12236|ADT3_HUMAN	ADP/ATP translocase 3 OS=Homo sapiens OX=9606 GN=SLC25A6 PE=1 SV=4	45	7
rsv_circ_969	sp|Q3SY84|K2C71_HUMAN	Keratin, type II cytoskeletal 71 OS=Homo sapiens OX=9606 GN=KRT71 PE=1 SV=3	45	6.9
rsv_circ_969	sp|Q86Y46|K2C73_HUMAN	Keratin, type II cytoskeletal 73 OS=Homo sapiens OX=9606 GN=KRT73 PE=1 SV=1	45	6.1
rsv_circ_969	sp|Q7RTS7|K2C74_HUMAN	Keratin, type II cytoskeletal 74 OS=Homo sapiens OX=9606 GN=KRT74 PE=1 SV=2	45	4.9
rsv_circ_969	sp|Q9NY65|TBA8_HUMAN	Tubulin alpha-8 chain OS=Homo sapiens OX=9606 GN=TUBA8 PE=1 SV=1	43	10
rsv_circ_969	sp|P81605|DCD_HUMAN	Dermcidin OS=Homo sapiens OX=9606 GN=DCD PE=1 SV=2	43	10
rsv_circ_969	sp|Q9H853|TBA4B_HUMAN	Putative tubulin-like protein alpha-4B OS=Homo sapiens OX=9606 GN=TUBA4B PE=5 SV=2	43	5
rsv_circ_969	sp|O76014|KRT37_HUMAN	Keratin, type I cuticular Ha7 OS=Homo sapiens OX=9606 GN=KRT37 PE=1 SV=3	41	2
rsv_circ_969	sp|Q5VWX1|KHDR2_HUMAN	KH domain-containing, RNA-binding, signal transduction-associated protein 2 OS=Homo sapiens OX=9606 GN=KHDRBS2 PE=1 SV=1	40	8.9
rsv_circ_969	sp|A0A0C4DH68|KV224_HUMAN	Immunoglobulin kappa variable 2-24 OS=Homo sapiens OX=9606 GN=IGKV2-24 PE=3 SV=1	39	32.5
rsv_circ_969	sp|P52597|HNRPF_HUMAN	Heterogeneous nuclear ribonucleoprotein F OS=Homo sapiens OX=9606 GN=HNRNPF PE=1 SV=3	37	3.9
rsv_circ_969	sp|P00450|CERU_HUMAN	Ceruloplasmin OS=Homo sapiens OX=9606 GN=CP PE=1 SV=1	37	1.9
rsv_circ_969	sp|Q9H0C2|ADT4_HUMAN	ADP/ATP translocase 4 OS=Homo sapiens OX=9606 GN=SLC25A31 PE=1 SV=1	36	6.3
rsv_circ_969	sp|Q5TEC6|H3PS2_HUMAN	Histone HIST2H3PS2 OS=Homo sapiens OX=9606 GN=H3-2 PE=1 SV=1	35	5.1
rsv_circ_969	sp|A0A075B6P5|KV228_HUMAN	Immunoglobulin kappa variable 2-28 OS=Homo sapiens OX=9606 GN=IGKV2-28 PE=3 SV=1	33	10.8
rsv_circ_969	sp|Q9BUE6|ISCA1_HUMAN	Iron-sulfur cluster assembly 1 homolog, mitochondrial OS=Homo sapiens OX=9606 GN=ISCA1 PE=1 SV=1	33	4.7
rsv_circ_969	sp|P46108|CRK_HUMAN	Adapter molecule crk OS=Homo sapiens OX=9606 GN=CRK PE=1 SV=2	32	5.6
rsv_circ_969	sp|Q0VGL1|LTOR4_HUMAN	Ragulator complex protein LAMTOR4 OS=Homo sapiens OX=9606 GN=LAMTOR4 PE=1 SV=1	31	10.1
rsv_circ_969	sp|Q8N3F9|G137C_HUMAN	Integral membrane protein GPR137C OS=Homo sapiens OX=9606 GN=GPR137C PE=2 SV=2	31	6.3
rsv_circ_969	sp|Q9Y566|SHAN1_HUMAN	SH3 and multiple ankyrin repeat domains protein 1 OS=Homo sapiens OX=9606 GN=SHANK1 PE=1 SV=2	31	2.5
rsv_circ_969	sp|Q14997|PSME4_HUMAN	Proteasome activator complex subunit 4 OS=Homo sapiens OX=9606 GN=PSME4 PE=1 SV=2	31	1.6
rsv_circ_969	sp|Q96NH3|BROMI_HUMAN	Protein broad-minded OS=Homo sapiens OX=9606 GN=TBC1D32 PE=1 SV=4	31	1.4
rsv_circ_969	sp|Q9HCE0|EPG5_HUMAN	Ectopic P granules protein 5 homolog OS=Homo sapiens OX=9606 GN=EPG5 PE=1 SV=2	31	0.7
rsv_circ_969	sp|Q8TF72|SHRM3_HUMAN	Protein Shroom3 OS=Homo sapiens OX=9606 GN=SHROOM3 PE=1 SV=2	30	0.5
rsv_circ_969	sp|P0C0S5|H2AZ_HUMAN	Histone H2A.Z OS=Homo sapiens OX=9606 GN=H2AZ1 PE=1 SV=2	29	7
rsv_circ_969	sp|P12277|KCRB_HUMAN	Creatine kinase B-type OS=Homo sapiens OX=9606 GN=CKB PE=1 SV=1	29	4.2
rsv_circ_969	sp|Q6ZR08|DYH12_HUMAN	Dynein heavy chain 12, axonemal OS=Homo sapiens OX=9606 GN=DNAH12 PE=2 SV=2	29	1.4
rsv_circ_969	sp|A0A075B6H7|KV37_HUMAN	Probable non-functional immunoglobulin kappa variable 3-7 OS=Homo sapiens OX=9606 GN=IGKV3-7 PE=1 SV=1	28	7.8
rsv_circ_969	sp|O00338|ST1C2_HUMAN	Sulfotransferase 1C2 OS=Homo sapiens OX=9606 GN=SULT1C2 PE=1 SV=1	28	4.1
rsv_circ_969	sp|Q5VTE0|EF1A3_HUMAN	Putative elongation factor 1-alpha-like 3 OS=Homo sapiens OX=9606 GN=EEF1A1P5 PE=5 SV=1	28	2.4
rsv_circ_969	sp|Q8N1N4|K2C78_HUMAN	Keratin, type II cytoskeletal 78 OS=Homo sapiens OX=9606 GN=KRT78 PE=1 SV=2	27	5.4
rsv_circ_969	sp|O43704|ST1B1_HUMAN	Sulfotransferase family cytosolic 1B member 1 OS=Homo sapiens OX=9606 GN=SULT1B1 PE=1 SV=2	27	3
rsv_circ_969	sp|Q9UHT4|YG001_HUMAN	Putative uncharacterized protein PRO1854 OS=Homo sapiens OX=9606 GN=PRO1854 PE=5 SV=1	26	7.5
rsv_circ_969	sp|P48058|GRIA4_HUMAN	Glutamate receptor 4 OS=Homo sapiens OX=9606 GN=GRIA4 PE=1 SV=2	26	7
rsv_circ_969	sp|Q86U44|MTA70_HUMAN	N6-adenosine-methyltransferase catalytic subunit OS=Homo sapiens OX=9606 GN=METTL3 PE=1 SV=2	26	5
rsv_circ_969	sp|Q99460|PSMD1_HUMAN	26S proteasome non-ATPase regulatory subunit 1 OS=Homo sapiens OX=9606 GN=PSMD1 PE=1 SV=2	26	2.6
rsv_circ_969	sp|Q96Q27|ASB2_HUMAN	Ankyrin repeat and SOCS box protein 2 OS=Homo sapiens OX=9606 GN=ASB2 PE=1 SV=1	26	2
rsv_circ_969	sp|Q9NZK5|ADA2_HUMAN	Adenosine deaminase 2 OS=Homo sapiens OX=9606 GN=ADA2 PE=1 SV=2	26	1.6
rsv_circ_969	sp|Q9H8K7|PAAT_HUMAN	ATPase PAAT OS=Homo sapiens OX=9606 GN=PAAT PE=1 SV=2	26	1.1
rsv_circ_969	sp|Q99665|I12R2_HUMAN	Interleukin-12 receptor subunit beta-2 OS=Homo sapiens OX=9606 GN=IL12RB2 PE=1 SV=1	26	1
rsv_circ_969	sp|Q9BX26|SYCP2_HUMAN	Synaptonemal complex protein 2 OS=Homo sapiens OX=9606 GN=SYCP2 PE=2 SV=2	26	0.5
rsv_circ_969	sp|A0A075B6S9|KV137_HUMAN	Probable non-functional immunoglobulinn kappa variable 1-37 OS=Homo sapiens OX=9606 GN=IGKV1-37 PE=1 SV=7	24	13.7
rsv_circ_969	sp|Q03989|ARI5A_HUMAN	AT-rich interactive domain-containing protein 5A OS=Homo sapiens OX=9606 GN=ARID5A PE=1 SV=2	24	9.9
rsv_circ_969	sp|P0DOX8|IGL1_HUMAN	Immunoglobulin lambda-1 light chain OS=Homo sapiens OX=9606 PE=1 SV=1	24	3.7
rsv_circ_969	sp|P53804|TTC3_HUMAN	E3 ubiquitin-protein ligase TTC3 OS=Homo sapiens OX=9606 GN=TTC3 PE=1 SV=2	24	2.4
rsv_circ_969	sp|Q13489|BIRC3_HUMAN	Baculoviral IAP repeat-containing protein 3 OS=Homo sapiens OX=9606 GN=BIRC3 PE=1 SV=2	24	1.5
rsv_circ_969	sp|Q9UIF3|TEKT2_HUMAN	Tektin-2 OS=Homo sapiens OX=9606 GN=TEKT2 PE=1 SV=1	22	1.9
rsv_circ_969	sp|Q86UW6|N4BP2_HUMAN	NEDD4-binding protein 2 OS=Homo sapiens OX=9606 GN=N4BP2 PE=1 SV=2	22	1.4
rsv_circ_969	sp|Q16099|GRIK4_HUMAN	Glutamate receptor ionotropic, kainate 4 OS=Homo sapiens OX=9606 GN=GRIK4 PE=2 SV=2	22	0.7
rsv_circ_969	sp|A0A075B6R9|KVD24_HUMAN	Probable non-functional immunoglobulin kappa variable 2D-24 OS=Homo sapiens OX=9606 GN=IGKV2D-24 PE=1 SV=1	21	4.2
rsv_circ_969	sp|Q96PK6|RBM14_HUMAN	RNA-binding protein 14 OS=Homo sapiens OX=9606 GN=RBM14 PE=1 SV=2	21	1.3
rsv_circ_969	sp|Q15070|OXA1L_HUMAN	Mitochondrial inner membrane protein OXA1L OS=Homo sapiens OX=9606 GN=OXA1L PE=1 SV=3	20	4.8
rsv_circ_969	sp|Q96IW7|SC22A_HUMAN	Vesicle-trafficking protein SEC22a OS=Homo sapiens OX=9606 GN=SEC22A PE=1 SV=1	20	3.3
rsv_circ_969	sp|P0CG38|POTEI_HUMAN	POTE ankyrin domain family member I OS=Homo sapiens OX=9606 GN=POTEI PE=3 SV=1	20	1.8
rsv_circ_969	sp|Q9BXY8|BEX2_HUMAN	Protein BEX2 OS=Homo sapiens OX=9606 GN=BEX2 PE=1 SV=1	19	7
rsv_circ_969	sp|Q6T310|RSLBA_HUMAN	Ras-like protein family member 11A OS=Homo sapiens OX=9606 GN=RASL11A PE=1 SV=1	19	3.3
rsv_circ_969	sp|Q15648|MED1_HUMAN	Mediator of RNA polymerase II transcription subunit 1 OS=Homo sapiens OX=9606 GN=MED1 PE=1 SV=4	19	0.8
rsv_circ_969	sp|P54652|HSP72_HUMAN	Heat shock-related 70 kDa protein 2 OS=Homo sapiens OX=9606 GN=HSPA2 PE=1 SV=1	18	3.8
rsv_circ_969	sp|P34931|HS71L_HUMAN	Heat shock 70 kDa protein 1-like OS=Homo sapiens OX=9606 GN=HSPA1L PE=1 SV=2	18	3.7
rsv_circ_969	sp|Q9BS92|NPS3B_HUMAN	Protein NipSnap homolog 3B OS=Homo sapiens OX=9606 GN=NIPSNAP3B PE=2 SV=1	18	3.6
rsv_circ_969	sp|Q9P1V8|SAM15_HUMAN	Sterile alpha motif domain-containing protein 15 OS=Homo sapiens OX=9606 GN=SAMD15 PE=2 SV=1	18	3
rsv_circ_969	sp|Q09666|AHNK_HUMAN	Neuroblast differentiation-associated protein AHNAK OS=Homo sapiens OX=9606 GN=AHNAK PE=1 SV=2	18	1
rsv_circ_969	sp|P18433|PTPRA_HUMAN	Receptor-type tyrosine-protein phosphatase alpha OS=Homo sapiens OX=9606 GN=PTPRA PE=1 SV=3	18	0.7
rsv_circ_969	sp|Q8WXH0|SYNE2_HUMAN	Nesprin-2 OS=Homo sapiens OX=9606 GN=SYNE2 PE=1 SV=3	18	0.5
rsv_circ_969	sp|Q9Y2K6|UBP20_HUMAN	Ubiquitin carboxyl-terminal hydrolase 20 OS=Homo sapiens OX=9606 GN=USP20 PE=1 SV=2	17	1.2
rsv_circ_969	sp|O60477|BRNP1_HUMAN	BMP/retinoic acid-inducible neural-specific protein 1 OS=Homo sapiens OX=9606 GN=BRINP1 PE=1 SV=2	16	3.4
rsv_circ_969	sp|Q9UGJ0|AAKG2_HUMAN	5~-AMP-activated protein kinase subunit gamma-2 OS=Homo sapiens OX=9606 GN=PRKAG2 PE=1 SV=1	14	3.3
rsv_circ_969	sp|Q96EB6|SIR1_HUMAN	NAD-dependent protein deacetylase sirtuin-1 OS=Homo sapiens OX=9606 GN=SIRT1 PE=1 SV=2	14	2.9
rsv_circ_969	O09721|O09721_RSV	RNA-directed RNA polymerase L	14	0.3
rsv_circ_969	sp|Q6ZWH5|NEK10_HUMAN	Serine/threonine-protein kinase Nek10 OS=Homo sapiens OX=9606 GN=NEK10 PE=1 SV=3	13	2.1
